# Supplementary material for: Probiotic consortium modulating the gut microbiota composition and function of sterile Mediterranean fruit flies
Source: Sci Rep. 2024 Jan 11;14:1058. doi: 10.1038/s41598-023-50679-z (PMC10784543; doi:10.1038/s41598-023-50679-z)
Supplement: Supplementary file 3 — Supplementary Tables. [file 41598_2023_50679_MOESM3_ESM.xlsx]

## Sheet: Table S1
Table S1: The relative abundance distribution of different taxonomic classification level of the gut bacterial communities of A+, AL+, L+ and C colonies of C. capitata *
Taxa	Relative abundance (%)								ANOVA*			Pairwaise comparison*
	A+		AL+		L+		C
	Mean	SD	Mean	SD	Mean	SD	Mean	SD	F (DFn, DFd)	R square	P value	A+ vs. AL+	A+ vs. L+	A+ vs. C	AL+ vs. L+	AL+ vs. C	L+ vs. C
Phylum
Pseudomonadata	94.9081	0.22364	92.9914	0.752931	93.6372	0.205423	95.711	0.776394	F (3, 8) = 4,767	0.6413	P=0,0344	0.0423	0.1483	0.3417	0.4397	0.009	0.0311
Bacillota	5.07628	0.223177	6.99465	0.751325	6.31116	0.177346	4.25469	0.779645	F (3, 8) = 4,808	0.6433	P=0,0337	0.0416	0.1574	0.3297	0.4131	0.0086	0.0317
Actinobacteria	0.012508	0.00051639	0.0120354	0.00198622	0.048105	0.0307906	0.0303079	0.00506466	F (3, 8) = 1,273	0.3232	P=0,3473	0.9538	0.1293	0.4014	0.1415	0.4325	0.4441
Bacteroidetes	0.00311616	0.00099879	0.00193756	0.000383187	0.00357607	0.00139349	0.00402817	0.00161392	F (3, 8) = 0,6861	0.2046	P=0,5853	0.7055	0.5522	0.3947	0.3411	0.2327	0.7874
Class (>0,1%)
Gammaproteobacteria	94.7551	0.239061	92.8461	0.766126	93.4545	0.203067	95.462	0.762241	F (3, 8) = 4,496	0.6277	P=0,0396	0.0432	0.1408	0.4003	0.4665	0.0111	0.0356
Bacilli	5.07628	0.223177	6.99465	0.751325	6.31116	0.177346	4.25469	0.779645	F (3, 8) = 4,808	0.6433	P=0,0337	0.0416	0.1574	0.3297	0.4131	0.0086	0.0317
Acidithiobacillia	0.111025	0.0110054	0.118695	0.0147978	0.133497	0.00430225	0.153119	0.00568678	F (3, 8) = 3,517	0.5688	P=0,0688	0.5982	0.1467	0.0168	0.3207	0.0392	0.1981
Other: Alphaproteobateria, chitinophagia, Sphingobacteriia and Cytophagia
Order (>0,1%)
Enterobacterales	94.5232	0.245573	92.6631	0.779905	92.7301	0.206454	95.1457	0.751467	F (3, 8) = 4,981	0.6513	P=0,0309	0.0482	0.055	0.4582	0.9353	0.0145	0.0164
Lactobacillales	4.53179	0.228967	6.22639	0.718123	5.60955	0.199526	3.68011	0.771491	F (3, 8) = 4,252	0.6145	P=0,0451	0.0604	0.2021	0.3041	0.4494	0.0111	0.0377
Pseudomonadales	0.0951665	0.00752679	0.109402	0.0159397	0.137248	0.00881196	0.19014	0.0114429	F (3, 8) = 13,53	0.8354	P=0,0017	0.4028	0.0311	0.0004	0.1222	0.001	0.0111
Alteromonadales	0.107381	0.00925453	0.0378105	0.00215636	0.0467983	0.00548935	0.0952096	0.00753044	F (3, 8) = 27,06	0.9103	P=0,0002	<0,0001	0.0002	0.232	0.3675	0.0003	0.0009
Acidithiobacillales	0.111025	0.0110054	0.118695	0.0147978	0.133497	0.00430225	0.153119	0.00568678	F (3, 8) = 3,517	0.5688	P=0,0688	0.5982	0.1467	0.0168	0.3207	0.0392	0.1981
Bacillales	0.544485	0.0222538	0.768255	0.0332207	0.701611	0.0299019	0.574586	0.0141962	F (3, 8) = 16,55	0.8612	P=0,0009	0.0003	0.0027	0.4359	0.107	0.0007	0.0086
Other: Burkholderiales, Aeromonadales, Micrococcales, Acidithiobacillales, Bacillales, Hyphomicrobiales, Cytophagales, Xanthomonadales, Citinophagales, Rhodobacterales, Sphingobacteriales, Legionellales, Alphaproteobacteria and Corynebacteriales
Family (>0,2%)
Enterobacteriaceae	84.6211	1.11335	84.9342	1.28493	75.9516	0.387595	90.242	0.963524	F (3, 8) =35,27	0.9297	P<0,0001	0.8297	0.0003	0.004	0.0002	0.0055	<0,0001
Streptococcaceae	4.13464	0.325605	5.76013	0.745696	3.90162	0.129539	0.110632	0.0100913	F (3, 8) = 33,69	0.9267	P<0,0001	0.0236	0.6997	0.0001	0.0128	<0,0001	0.0002
Enterococcaceae	0.396718	0.109251	0.466259	0.0399236	1.70744	0.228366	3.56419	0.770013	F (3, 8) = 13,33	0.8333	P=0,0018	0.9065	0.0517	0.0006	0.0625	0.0006	0.012
Morganellaceae	4.62211	0.581303	3.19713	0.200225	12.7562	0.113075	2.54883	0.277853	F (3, 8) = 191,2	0.9862	P<0,0001	0.0185	<0,0001	0.0027	<0,0001	0.217	<0,0001
Erwiniaceae	0.589151	0.0318182	0.588992	0.0482826	1.42441	0.0941961	0.473524	0.00737826	F (3, 8) = 63,20	0.9595	P<0,0001	0.9984	<0,0001	0.1781	<0,0001	0.1787	<0,0001
Yersiniaceae	3.60128	0.0684443	2.87322	0.183883	1.40505	0.108311	1.62381	0.104044	F (3, 8) = 71,13	0.9639	P<0,0001	0.0031	<0,0001	<0,0001	<0,0001	<0,0001	0.2459
Bacillaceae	0.543627	0.0214245	0.767719	0.0328987	0.695427	0.0259956	0.565103	0.0145566	F (3, 8) = 515,3	0.9949	P<0,0001	0.8039	<0,0001	0.8824	<0,0001	0.693	<0,0001
Hafniaceae	1.07436	0.240553	1.04379	0.108999	1.15237	0.0739406	0.195275	0.0372098	F (3, 8) = 18,80	0.8758	P=0,0006	0.0002	0.0024	0.5549	0.0717	0.0004	0.0057
Aeromonadaceae	0.0266458	0.00500273	0.0307166	0.00624866	0.536332	0.020515	0.0242235	0.00426394	F (3, 8) = 10,56	0.7985	P=0,0037	0.8798	0.7006	0.002	0.5942	0.0025	0.0012
Other: Pseudomonadaceae, Comamonadaceae, Shewanellaceae, Micrococcaceae, Acidithiobacillaceae, Pectobacteriaceae, Rhizobiaceae, Cytophagaceae, Burkholderiaceae, Xanthomonadaceae, Chitinophagaceae, Brucellaceae, Alphaproteobacteria, Rhodobacteraceae, Hafniaceae, Nocardiaceae, Lactobacillaceae, Xanthobacteraceae, Staphylococcaceae, Sphingobacteriacea and Legionellaceae
Genus (>0,5%)
Pluralibacter	0.0446313	0.00588631	0.0535655	0.00609459	0.102277	0.00287366	11.7595	0.819529	F (3, 8) = 203,5	0.9871	P<0,0001	0.9881	0.9232	<0,0001	0.9351	<0,0001	<0,0001
Buttiauxella	0.258383	0.0148162	1.22815	0.136574	1.39971	0.0859888	0.202859	0.0226864	F (3, 8) = 59,24	0.9569	P<0,0001	<0,0001	<0,0001	0.6442	0.1765	<0,0001	<0,0001
Enterobacter	15.2997	0.693313	14.4171	1.05823	18.0364	0.21535	11.6741	1.36214	F (3, 8) = 7,853	0.7465	P=0,0091	0.5236	0.0724	0.0255	0.0256	0.0719	0.0013
Lactococcus	4.13464	0.325605	5.76013	0.745696	3.90162	0.129539	0.110632	0.0100913	F (3, 8) = 33,69	0.9267	P<0,0001	0.0236	0.6997	0.0001	0.0128	<0,0001	0.0002
Enterococcus	0.396718	0.109251	0.466259	0.0399236	1.70744	0.228366	3.56419	0.770013	F (3, 8) = 13,33	0.8333	P=0,0018	0.9065	0.0517	0.0006	0.0625	0.0006	0.012
Klebsiella	56.818	1.96096	46.8364	3.46714	36.8178	0.620587	33.0793	1.0751	F (3, 8) = 26,17	0.9075	P=0,0002	0.0096	0.0001	<0,0001	0.0094	0.0016	0.2407
Citrobacter	1.14355	0.314847	0.280381	0.0429751	0.561957	0.0563487	23.6387	2.18801	F (3, 8) = 108,0	0.9759	P<0,0001	0.5961	0.7196	<0,0001	0.8616	<0,0001	<0,0001
Providencia	3.068	0.439394	2.15895	0.112459	9.05198	0.0407247	1.72877	0.21093	F (3, 8) = 185,0	0.9858	P<0,0001	0.0336	<0,0001	0.0054	<0,0001	0.26	<0,0001
Serratia	3.27075	0.200119	2.5481	0.16047	1.20625	0.0885491	1.4191	0.11803	F (3, 8) = 43,14	0.9418	P<0,0001	0.0086	<0,0001	<0,0001	0.0002	0.0006	0.3388
Raoultella	5.02224	0.572847	12.7215	0.606954	9.56569	0.116897	6.64417	0.213501	F (3, 8) = 60,86	0.958	P<0,0001	<0,0001	<0,0001	0.0298	0.0009	<0,0001	0.0014
Cronobacter	2.74489	0.280648	3.14614	0.609494	0.57657	0.0979937	0.372863	0.0300579	F (3, 8) = 17,96	0.8707	P=0,0007	0.4274	0.002	0.0011	0.0007	0.0004	0.6824
Xenorhabdus	0.661297	0.0407398	0.537927	0.0113546	2.1469	0.0153204	0.311526	0.0637835	F (3, 8) = 457,1	0.9942	P<0,0001	0.0558	<0,0001	0.0002	<0,0001	0.0034	<0,0001
Kluyvera	2.45062	0.214614	5.41475	0.224916	7.81109	0.442029	2.20687	0.207656	F (3, 8) = 84,56	0.9694	P<0,0001	<0,0001	<0,0001	0.568	0.0004	<0,0001	<0,0001
Pantoea	0.421567	0.027932	0.45822	0.0477546	1.04742	0.0718772	0.381067	0.0108225	F (3, 8) = 47,61	0.947	P<0,0001	0.586	<0,0001	0.5481	<0,0001	0.2665	<0,0001
Proteus	0.27413	0.0556077	0.322532	0.0970879	1.07059	0.0794937	0.431933	0.00566521	F (3, 8) = 28,99	0.9158	P=0,0001	0.6317	<0,0001	0.1429	<0,0001	0.2927	0.0002
Shimwellia	0.148287	0.00883474	0.328142	0.0385654	0.772231	0.0365917	0.336777	0.032866	F (3, 8) = 70,62	0.9636	P<0,0001	0.0038	<0,0001	0.0029	<0,0001	0.8514	<0,0001
Hafnia	1.07436	0.240553	1.04379	0.108999	1.15237	0.0739406	0.195275	0.0372098	F (3, 8) = 10,56	0.7985	P=0,0037	0.8798	0.7006	0.002	0.5942	0.0025	0.0012
Morganella	0.578505	0.128623	0.124654	0.0511088	0.227816	0.0136536	0.0436422	0.00537526	F (3, 8) = 11,46	0.8113	P=0,0029	0.0017	0.0074	0.0006	0.3252	0.4343	0.0982
Averyella	0.55273	0.0282274	0.464199	0.0239208	0.224536	0.0173651	0.0430318	0.0062482	F (3, 8) = 125,4	0.9792	P<0,0001	0.0164	<0,0001	<0,0001	<0,0001	<0,0001	0.0003
Bacillus	0.543627	0.0214245	0.767719	0.0328987	0.69393	0.0268109	0.553815	0.0166191	F (3, 8) = 18,89	0.8763	P=0,0005	0.0002	0.0029	0.7821	0.072	0.0003	0.0043
Other: Rhanella, Pseudomonas, Leclercia, Erwinia, Ewingella, Salmonella, Acidovorax, Aeromonas, Shewanella, Moellerella, Arthrobacter, Phaseolibacter, Acidithiobacillus, Rhizobium, Ionsdalea, Mangrovibacter, Pelomonas, Yaniella, Cytophaga, Tatumella, Ralstonia, Stenotrophomonas, Virgibacillus, Sediminibacterium, Ochrobactrum, Micavibrio, Rhodococcus, Paracoccus, Burkholderia, Weissella, Ancylobac…
* One -way ANOVA test followed by Original FDR method of Benjamini-Hochberg correction. Significant differnces at P<0.05

## Sheet: Table S2
Table S2: The Mean relative abundance distribution of predicted KEGG pathways at level 1 of the gut bacterial communities of A+, AL+, L+ and C colonies of C. capitat.
Pathway level 1	A+					AL+					C					L+					Kruskal-Wallis test		Dunn's multiple comparisons test (Adusted P-value)*
	A+1	A+2	A+3	Mean	SD	AL+1	AL+2	AL+3	Mean	SD	C1	C2	C3	Mean	SD	L+1	L+2	L+3	Mean	SD	p-value	Kruskal-Wallis statistic	A+ vs. AL+	A+ vs. C	A+ vs. L+	AL+ vs. C	AL+ vs. L+	C vs. L+
Metabolism	18.1131	18.1104	18.1457	18.1231	0.0196233	18.3325	18.3645	18.2766	18.3246	0.044455	17.8709	18.0936	17.7344	17.8997	0.181316	18.2165	18.0918	18.2267	18.1783	0.0751365	0.0029	9.154	0.5299	>0,9999	>0,9999	0.0156	0.9331	0.67
Genetic Information Processing	16.0239	15.8581	15.6971	15.8597	0.1634	15.5015	15.6813	15.4565	15.5465	0.118938	15.3004	15.3361	15.2535	15.2967	0.0413884	15.2583	15.219	15.2562	15.2445	0.022099	0.004	8.999	>0,9999	0.2133	0.0279	>0,9999	0.5966	>0,9999
Environmental Information Processing	13.5994	13.4634	13.3237	13.4621	0.137856	13.2207	13.4023	13.1837	13.2689	0.116995	13.3441	13.3672	13.3411	13.3508	0.0142986	12.9863	12.9277	12.9635	12.9591	0.0295318	0.0472	6.995	>0,9999	>0,9999	0.0727	>0,9999	0.5231	0.3154
Cellular Processes	11.8624	12.1228	12.3854	12.1235	0.261494	12.8099	12.5124	12.8382	12.7201	0.180496	12.8219	12.8251	13.0297	12.8922	0.119074	13.0476	13.0877	13.0096	13.0483	0.0390636	0.0004	9.765	>0,9999	0.2152	0.0194	>0,9999	0.3676	>0,9999
Organismal Systems	8.86559	8.90784	8.92489	8.89944	0.0305262	8.93577	8.89758	8.98657	8.93997	0.0446433	8.84428	8.78482	8.84828	8.82579	0.0355439	8.82604	8.84847	8.83656	8.83702	0.0112226	0.0927	6.094	>0,9999	0.2736	0.3567	0.7383	0.92	>0,9999
Human Diseases	11.7348	11.7409	11.7151	11.7303	0.0134628	11.6728	11.6879	11.6763	11.679	0.00790165	11.4617	11.4547	11.4599	11.4588	0.00366424	11.6837	11.6668	11.6766	11.6757	0.00847773	0.004	8.996	0.4566	0.0176	0.9156	>0,9999	>0,9999	0.7343
Brite Hierarchies	14.0322	13.9989	13.9805	14.0039	0.0262254	14.0235	14.0275	14.0065	14.0191	0.0111473	13.9594	14.0136	13.9595	13.9775	0.0312815	13.9128	13.9138	13.893	13.9065	0.0117635	0.0302	7.346	>0,9999	>0,9999	0.1139	>0,9999	0.1139	0.8211
Not Included in Pathway or Brite	5.76857	5.79773	5.82763	5.79798	0.0295347	5.61935	5.6993	5.62558	5.64808	0.0444712	6.39744	6.12496	6.37356	6.29865	0.1509	5.95274	5.972	5.99223	5.97232	0.0197439	0.1504	5.262	>0,9999	0.2152	>0,9999	0.4173	>0,9999	>0,9999
* Kruskal-Wallis test followed by Dunn's multiple comparaison test. Significant differences at P<0.05

## Sheet: Table S3
Table S3: The mean relative abundance distribution of predicted KEGG pathways at level 2 of the gut bacterial communities of A+, AL+, L+ and C colonies of C. capitata
Pathway level 2	A+					L+					C					AL+					Kruskal-Wallis test		Dunn's multiple comparisons test (Adusted P-value)*
	A+1	A+2	A+3	Mean	SD	AL+1	AL+2	AL+3	Mean	SD	C1	C2	C3	Mean	SD	L+1	L+2	L+3	Mean	SD	p-value	Kruskal-Wallis statistic	A+ vs. L+	A+ vs. C	A+ vs. AL+	L+ vs. C	L+ vs. AL+	C vs. AL+
Carbohydrate metabolism	2.83316	2.84469	2.85239	2.84341	0.00558781	2.84768	2.89068	2.84238	2.86025	0.0152927	2.82074	2.81387	2.78811	2.80757	0.00992969	2.95895	2.91637	2.88017	2.9185	0.0227656	0.0044	8.897	>0,9999	>0,9999	0.6775	0.4202	>0,9999	0.0194
Energy metabolism	2.36217	2.35149	2.34359	2.35241	0.00538328	2.33158	2.34602	2.32766	2.33509	0.00558229	2.36419	2.36313	2.34052	2.35594	0.00772002	2.34009	2.33422	2.36952	2.34794	0.0109217	0.33	3.718	0.8462	>0,9999	>0,9999	0.4202	>0,9999	>0,9999
Lipid metabolism	2.69111	2.66864	2.65024	2.67	0.0118162	2.61183	2.63769	2.60517	2.61823	0.00991794	2.63506	2.6361	2.61346	2.62821	0.0073779	2.58574	2.57605	2.61033	2.59071	0.0102007	0.0044	8.897	0.4202	>0,9999	0.0194	>0,9999	>0,9999	0.6775
Nucleotide metabolism	2.78559	2.78712	2.79476	2.78915	0.00283499	2.79561	2.78104	2.7981	2.79158	0.00531993	2.74214	2.7658	2.75834	2.75543	0.00698534	2.87319	2.88137	2.83808	2.86422	0.0132774	0.0014	9.462	>0,9999	>0,9999	0.5366	0.5366	>0,9999	0.0134
Metabolism of other amino acids	2.42341	2.39897	2.37886	2.40041	0.0128787	2.35249	2.37292	2.34335	2.35625	0.00873971	2.06196	2.03318	2.4227	2.17262	0.125318	2.56646	2.60715	2.19032	2.45464	0.132684	0.32	3.821	>0,9999	0.8462	>0,9999	>0,9999	>0,9999	0.6775
Amino acid metabolism	3.08752	3.07331	3.05809	3.07297	0.00849607	3.04749	3.06304	3.0432	3.05124	0.0060275	2.93263	2.95343	2.96777	2.95128	0.0101991	3.09438	3.08815	3.05824	3.08026	0.0111548	0.0108	8.436	>0,9999	0.1887	>0,9999	>0,9999	0.8462	0.0395
Glycan biosynthesis and metabolism	2.36705	2.373	2.38352	2.37452	0.00481482	2.38787	2.3807	2.38662	2.38506	0.0022119	2.43287	2.44258	2.41456	2.43	0.00821527	2.36237	2.35161	2.40012	2.37137	0.0147095	0.0382	7.205	>0,9999	0.1412	>0,9999	0.8462	>0,9999	0.1045
Metabolism of cofactors and vitamins	2.96069	2.96607	2.93873	2.95516	0.00836067	2.94673	2.96964	2.93359	2.94999	0.0105359	2.88828	2.88587	2.92213	2.89876	0.0117049	3.01949	2.99629	2.97947	2.99841	0.0116017	0.002	9.359	>0,9999	0.6775	0.8462	0.8462	0.6775	0.0134
Metabolism of terpenoids and polyketides	2.89838	2.8898	2.88129	2.88982	0.0049325	2.90954	2.9151	2.91643	2.91369	0.00211083	2.80024	2.81202	2.83865	2.81697	0.0113622	2.90118	2.90193	2.87028	2.89113	0.0104264	0.0014	9.462	0.5366	>0,9999	>0,9999	0.0134	>0,9999	0.5366
Biosynthesis of other secondary metabolites	2.72822	2.70032	2.6834	2.70398	0.0130674	2.68812	2.69016	2.67981	2.68603	0.00316553	2.64111	2.65223	2.62028	2.63787	0.00936461	2.48599	2.51796	2.51231	2.50542	0.0098509	0.0006	9.667	>0,9999	0.4202	0.0279	>0,9999	0.1412	>0,9999
Xenobiotics biodegradation and metabolism	1.88058	1.8751	1.8992	1.88496	0.00729207	1.92431	1.98659	1.90357	1.93815	0.0249454	1.86122	1.861	1.85731	1.85984	0.00126725	2.08683	2.0333	1.98122	2.03378	0.0304878	0.0003	9.974	>0,9999	>0,9999	0.3255	0.1887	>0,9999	0.0194
Transcription	1.6291	1.63088	1.64237	1.63412	0.00415696	1.66492	1.63773	1.66871	1.65712	0.00975531	1.69818	1.7076	1.67446	1.69341	0.00986035	1.60653	1.63734	1.60858	1.61748	0.00994699	0.0028	9.154	>0,9999	0.1887	>0,9999	>0,9999	0.5366	0.0279
Translation	3.03229	3.03511	3.0525	3.03997	0.00632176	3.08765	3.04783	3.0903	3.07526	0.0137383	3.15324	3.1695	3.11197	3.1449	0.0171226	2.9904	3.03919	3.00019	3.00993	0.0149012	0.0028	9.154	>0,9999	0.1887	>0,9999	>0,9999	0.5366	0.0279
Folding, sorting and degradation	2.94713	2.94291	2.94706	2.9457	0.00139451	2.95652	2.94688	2.95495	2.95278	0.00298642	3.00517	3.01374	2.97226	2.99706	0.0126422	2.89733	2.91804	2.92614	2.91384	0.00857954	0.0006	9.664	>0,9999	0.4202	>0,9999	>0,9999	0.4202	0.0134
Replication and repair	3.14552	3.14373	3.15015	3.14647	0.00191306	3.16082	3.14433	3.16326	3.15614	0.00594308	3.23461	3.24572	3.19618	3.2255	0.0150072	3.09509	3.12514	3.1113	3.11051	0.00868247	0.0006	9.664	>0,9999	0.4202	>0,9999	>0,9999	0.4202	0.0134
Membrane transport	2.8783	2.82888	2.78537	2.83085	0.0268454	2.75251	2.80113	2.73847	2.76404	0.0189846	2.70534	2.69948	2.67736	2.69406	0.00851914	2.69928	2.72254	2.72294	2.71492	0.00782212	0.0023	9.256	>0,9999	0.0395	0.1887	0.3255	>0,9999	>0,9999
Signal transduction	1.62196	1.6285	1.63419	1.62822	0.00353454	1.64651	1.6512	1.64925	1.64899	0.00135858	1.68349	1.67995	1.6634	1.67561	0.00619159	1.71846	1.69902	1.75125	1.72291	0.0152397	<0,0001	10.38	>0,9999	0.2492	0.0134	>0,9999	0.2492	>0,9999
Signaling molecules and interaction	0.0417085	0.0513732	0.0575266	0.0502028	0.00460365	0.0968647	0.0902219	0.097611	0.0948992	0.00234855	0.167584	0.141529	0.140731	0.149948	0.00882116	0.122051	0.151126	0.131064	0.134747	0.00859261	0.0006	9.667	>0,9999	0.0279	0.1412	0.4202	>0,9999	>0,9999
Transport and catabolism	0.944677	0.953744	0.959049	0.95249	0.00419597	0.947087	0.939101	0.951605	0.945931	0.00365569	0.990009	0.992461	0.979303	0.987258	0.00403987	0.905839	0.905433	0.911984	0.907752	0.00211936	0.0006	9.667	>0,9999	>0,9999	0.4202	0.4202	>0,9999	0.0134
Cell motility	1.09766	1.28903	1.48616	1.29095	0.112155	1.81457	1.6111	1.85943	1.7617	0.0764043	2.02452	2.07835	1.99761	2.03349	0.0237347	2.07308	1.99899	2.21246	2.09484	0.0625746	0.0014	9.462	>0,9999	0.1045	0.0395	>0,9999	0.5366	>0,9999
Cell growth and death	1.53909	1.54165	1.54668	1.54247	0.00222988	1.5338	1.52436	1.53527	1.53114	0.00342	1.55854	1.56538	1.54736	1.55709	0.00525057	1.4577	1.45822	1.47513	1.46368	0.00572363	<0,0001	10.38	>0,9999	>0,9999	0.2492	0.2492	>0,9999	0.0134
Cellular community - prokaryotes	2.59557	2.58417	2.57621	2.58531	0.00561792	2.56646	2.56848	2.55418	2.56304	0.00446587	2.58965	2.58506	2.55798	2.57757	0.00988185	2.44762	2.48023	2.49027	2.47271	0.0128748	0.0137	8.231	>0,9999	>0,9999	0.0552	>0,9999	>0,9999	0.1412
Cellular community - eukaryotes	5.76235e-05	0	0	1.92078e-05	1.92078e-05	6.58075e-05	2.13307e-05	0	2.90461e-05	1.93847e-05	6.85804e-05	2.44217e-05	0.000104607	6.58698e-05	2.31872e-05	7.49901e-05	6.44223e-05	5.39454e-05	6.44526e-05	6.07509e-06	0.2206	4.655	>0,9999	0.4085	0.6624	>0,9999	>0,9999	>0,9999
Digestive system	2.55236	2.55888	2.54375	2.55166	0.00438142	2.52709	2.5346	2.53967	2.53379	0.00365531	2.62153	2.61945	2.57795	2.60631	0.0141919	2.4674	2.49925	2.46632	2.47766	0.0108025	<0,0001	10.38	>0,9999	>0,9999	0.2492	0.2492	>0,9999	0.0134
Immune system	0.916722	1.06948	1.12211	1.0361	0.0615938	1.03739	1.01867	1.06088	1.03898	0.0122122	1.06402	0.945003	0.904133	0.97105	0.0479563	1.03016	1.01301	1.06025	1.03447	0.0138065	0.695	1.667	>0,9999	>0,9999	>0,9999	>0,9999	>0,9999	>0,9999
Endocrine system	1.69707	1.6871	1.68231	1.68883	0.00434726	1.67471	1.66946	1.67877	1.67431	0.00269574	1.65353	1.66149	1.6408	1.65194	0.00602627	1.56972	1.57923	1.58261	1.57719	0.00385871	<0,0001	10.38	>0,9999	0.2492	0.0134	>0,9999	0.2492	>0,9999
Circulatory system	0.0312531	0.0528151	0.0738798	0.0526493	0.0123055	0.0827942	0.0853135	0.0857037	0.0846038	0.000911786	0.115592	0.122676	0.12717	0.121813	0.00337014	0.468343	0.365631	0.496081	0.443352	0.0396767	<0,0001	10.38	>0,9999	0.2492	0.0134	>0,9999	0.2492	>0,9999
Aging	5.71533	5.58441	5.48873	5.59616	0.0656771	5.53287	5.61923	5.49845	5.55018	0.0359227	5.12139	5.09366	5.07851	5.09785	0.0125541	5.56308	5.49164	5.70142	5.58538	0.0615751	0.085	6.282	>0,9999	0.1887	>0,9999	0.3255	>0,9999	0.2492
Excretory system	1.98593	1.97422	1.94683	1.96899	0.0115879	1.88563	1.93595	1.88433	1.90197	0.0169932	1.81493	1.82269	1.81925	1.81896	0.00224344	2.01899	1.91504	2.04446	1.99283	0.0395859	0.0064	8.744	>0,9999	0.1045	>0,9999	>0,9999	0.8462	0.0552
Nervous system	1.22495	1.24509	1.26182	1.24395	0.0106606	1.25379	1.23942	1.25443	1.24921	0.0049023	1.30615	1.30599	1.29304	1.30173	0.00434408	1.28725	1.26959	1.30948	1.28877	0.01154	0.0108	8.436	>0,9999	0.1412	0.3255	0.1887	0.4202	>0,9999
Sensory system	0.0261679	0.0163002	0.00956309	0.0173437	0.00482172	0.0167465	0.022671	0.0209429	0.0201202	0.00175903	0.085571	0.0807382	0.0532933	0.0732008	0.010051	0.147314	0.215964	0.102337	0.155205	0.0330376	0.0014	9.462	>0,9999	0.5366	0.0395	>0,9999	0.1045	>0,9999
Environmental adaptation	1.40194	1.44493	1.48239	1.44309	0.0232427	1.52026	1.48063	1.53722	1.5127	0.0167693	1.57516	1.59952	1.57198	1.58222	0.00869903	1.54203	1.49602	1.57401	1.53735	0.0226326	0.0078	8.641	>0,9999	0.0279	0.4202	0.4202	>0,9999	>0,9999
Cancers: Overview	3.29774	3.28449	3.26415	3.28213	0.00976941	3.22835	3.24449	3.22394	3.23226	0.00624797	3.26382	3.26464	3.23226	3.25358	0.0106581	3.10483	3.11495	3.13471	3.11816	0.0087756	0.0008	9.513	0.4202	>0,9999	0.0194	>0,9999	>0,9999	0.2492
Cancers: Specific types	2.70225	2.69577	2.67468	2.6909	0.00832271	2.6133	2.63478	2.61467	2.62092	0.00694428	2.65932	2.64888	2.63054	2.64625	0.00841363	2.4282	2.44802	2.46178	2.446	0.00974545	0.0003	9.974	0.3255	>0,9999	0.0134	>0,9999	>0,9999	0.3255
Immune diseases	2.20063	2.20805	2.23052	2.21307	0.00898467	2.24158	2.20722	2.24321	2.23067	0.0117346	2.33274	2.34083	2.29743	2.32367	0.0133246	2.15154	2.18478	2.15921	2.16517	0.0100488	0.0006	9.667	>0,9999	0.4202	>0,9999	>0,9999	0.4202	0.0134
Neurodegenerative diseases	1.05742	1.06227	1.05513	1.05827	0.00210352	1.05161	1.07191	1.0599	1.06114	0.00589397	1.0897	1.08322	1.07832	1.08375	0.00329703	1.24441	1.19528	1.25952	1.23307	0.0193913	0.002	9.359	>0,9999	0.6775	0.0552	0.8462	0.0764	>0,9999
Substance dependence	0.00342903	0.00347892	0.00499058	0.00396618	0.000512406	0.00609751	0.00390993	0.00374487	0.0045841	0.000758202	0.00576914	0.00517681	0.00651792	0.00582129	0.000388021	0.00843893	0.0100116	0.0114875	0.00997932	0.000880185	0.0064	8.744	>0,9999	0.6775	0.0279	>0,9999	0.2492	>0,9999
Cardiovascular diseases	2.17822	2.1705	2.15128	2.16667	0.0080109	2.10487	2.11879	2.10723	2.1103	0.00430089	2.11639	2.10704	2.09266	2.10537	0.00690208	1.92698	1.94683	1.95327	1.94236	0.00790972	0.0014	9.462	>0,9999	0.5366	0.0134	>0,9999	0.5366	>0,9999
Endocrine and metabolic diseases	1.96724	1.97861	1.9957	1.98051	0.00827047	2.00223	1.98416	2.0059	1.99743	0.00671739	2.04039	2.05142	2.02681	2.03954	0.00711454	1.99931	1.97668	2.02993	2.00197	0.0154294	0.0502	6.897	>0,9999	0.0552	>0,9999	0.8462	>0,9999	0.6775
Infectious diseases: Bacterial	1.38471	1.39809	1.41098	1.39793	0.00758646	1.46643	1.44852	1.47237	1.46244	0.00716958	1.47843	1.4925	1.46682	1.47925	0.00742402	1.45354	1.43948	1.47311	1.45538	0.00975253	0.0152	8.128	>0,9999	0.5366	0.0279	0.6775	>0,9999	>0,9999
Infectious diseases: Viral	0.233292	0.234866	0.237596	0.235251	0.00125732	0.243714	0.239137	0.241955	0.241602	0.00133312	0.255621	0.253418	0.251059	0.253366	0.00131708	0.239173	0.244381	0.244874	0.242809	0.00182387	0.0006	9.667	>0,9999	0.0134	0.4202	0.4202	>0,9999	>0,9999
Infectious diseases: Parasitic	0.0162453	0.0173139	0.0229987	0.0188527	0.00209586	0.0422814	0.036369	0.0388485	0.0391663	0.00171417	0.0193115	0.0205977	0.0221663	0.0206918	0.000825448	0.0361917	0.043619	0.0527717	0.0441941	0.00479485	0.0084	8.538	0.2492	>0,9999	0.1045	0.5366	>0,9999	0.2492
Drug resistance: Antineoplastic	3.08903	3.09216	3.09858	3.09326	0.00281001	3.1072	3.10306	3.10603	3.10543	0.00123163	3.1525	3.15617	3.12272	3.1438	0.0105929	3.01148	3.00662	3.05561	3.02457	0.0155848	<0,0001	10.38	>0,9999	0.2492	>0,9999	>0,9999	0.2492	0.0134
Drug resistance: Antimicrobial	4.91677	4.91226	4.90726	4.9121	0.00274491	4.86985	4.85403	4.86386	4.86258	0.00461014	4.24007	4.22607	4.96853	4.47822	0.245189	5.45952	5.55059	4.64327	5.2178	0.288462	0.409	3.205	>0,9999	>0,9999	>0,9999	>0,9999	>0,9999	0.8462
Protein families: metabolism	2.44795	2.44059	2.43765	2.44207	0.0030631	2.4325	2.43625	2.42858	2.43244	0.00221495	2.45422	2.45973	2.43251	2.44882	0.00830788	2.38588	2.38464	2.41658	2.3957	0.0104448	0.0064	8.744	>0,9999	>0,9999	0.1045	0.8462	>0,9999	0.0552
Protein families: genetic information processing	2.81933	2.81777	2.82603	2.82104	0.00253232	2.84693	2.82496	2.84854	2.84014	0.0076068	2.89806	2.91092	2.864	2.89099	0.0139988	2.77961	2.80958	2.79505	2.79475	0.00865439	0.0003	9.974	>0,9999	0.3255	>0,9999	>0,9999	0.3255	0.0134
Protein families: signaling and cellular processes	2.11264	2.10654	2.1054	2.10819	0.0022472	2.12378	2.12645	2.12003	2.12342	0.00186147	2.12491	2.12787	2.10176	2.11818	0.00825599	2.12273	2.12621	2.15758	2.13551	0.011084	0.2401	4.436	0.8462	>0,9999	0.2492	>0,9999	>0,9999	>0,9999
Unclassified: metabolism	0.787781	0.796141	0.80612	0.796681	0.00530093	0.778618	0.787495	0.779943	0.782019	0.00276474	0.864357	0.867585	0.860189	0.864044	0.00214071	0.922352	0.879149	0.930542	0.910681	0.0159424	<0,0001	10.38	>0,9999	0.2492	0.2492	0.0134	>0,9999	>0,9999
Unclassified: signaling and cellular processes	2.35185	2.32929	2.30768	2.32961	0.0127526	2.23835	2.27657	2.23791	2.25094	0.0128137	2.18952	2.21433	2.19857	2.20081	0.00724732	2.20039	2.13456	2.22131	2.18542	0.026137	0.002	9.359	>0,9999	0.0552	0.0764	0.6775	0.8462	>0,9999
* Kruskal-Wallis test followed by Dunn's multiple comparaison Test . Significant differences at P<0.05

## Sheet: Table S4
Table S4: The mean relative abundance distribution of predicted KEGG pathways at level 3 of the gut bacterial communities of A+, AL+, L+ and C colonies of C. capitata
Pathway level 3	A+					AL+					C					L+					Kruskal-Wallis test		Dunn's multiple comparisons test (Adusted P-value)*
	A+1	A+2	A+3	Mean	SD	AL+	AL+	AL+	Mean	SD	C1	C2	C3	Mean	SD	L+1	L+2	L+3	Mean	SD	p-value	statistic	A+ vs. AL+	A+ vs. C	A+ vs. L+	AL+ vs. C	L+ vs. AL+	C vs. L+
Carbohydrate metabolism
Glycolysis / Gluconeogenesis	0.500135	0.495237	0.491544	0.495639	0.0024883	0.492486	0.495474	0.4929	0.49362	0.000934683	0.496616	0.500335	0.494022	0.496991	0.00183218	0.478211	0.477171	0.476746	0.477376	0.000435219	0.0328	7.308	>0,9999	>0,9999	0.3255	>0,9999	0.6775	0.0552
Citrate cycle (TCA cycle)	0.505313	0.501257	0.497717	0.501429	0.00219458	0.488669	0.494096	0.485717	0.489494	0.00245383	0.492118	0.490568	0.492163	0.491616	0.000524189	0.489305	0.488739	0.490589	0.489545	0.000547409	0.0382	7.205	0.1045	0.8462	0.1412	>0,9999	>0,9999	>0,9999
Pentose phosphate pathway	0.447013	0.446678	0.447006	0.446899	0.000110586	0.450888	0.448398	0.452164	0.450483	0.00110576	0.441402	0.442935	0.438147	0.440828	0.0014117	0.442392	0.443995	0.442133	0.44284	0.000582353	0.0006	9.667	>0,9999	0.4202	>0,9999	0.0279	0.1412	>0,9999
Galactose metabolism	0.3758	0.371847	0.368371	0.372006	0.002146	0.380309	0.377398	0.382902	0.380203	0.00158962	0.348407	0.346972	0.348692	0.348024	0.000532186	0.370834	0.376256	0.371562	0.372884	0.00169908	0.002	9.359	0.6775	0.8462	>0,9999	0.0134	0.8462	0.6775
Fructose and mannose metabolism	0.382144	0.374323	0.367105	0.374524	0.00434274	0.400631	0.401019	0.395098	0.398916	0.00191239	0.349749	0.347902	0.347887	0.348513	0.000618211	0.363514	0.373155	0.363786	0.366818	0.0031693	0.0003	9.974	>0,9999	0.3255	>0,9999	0.0134	0.3255	>0,9999
Pentose and glucuronate interconversions	0.29209	0.289271	0.288033	0.289798	0.00120041	0.285543	0.288833	0.285319	0.286565	0.0011358	0.306293	0.31175	0.303977	0.30734	0.00230405	0.289254	0.286167	0.285033	0.286818	0.00126143	0.0152	8.128	>0,9999	>0,9999	>0,9999	0.0764	>0,9999	0.1045
Starch and sucrose metabolism	0.453226	0.464464	0.447594	0.455094	0.00495884	0.469578	0.471491	0.470515	0.470528	0.00055239	0.446997	0.442461	0.445434	0.444964	0.00133044	0.471903	0.463414	0.456494	0.463937	0.004456	0.0108	8.436	0.8462	>0,9999	>0,9999	0.0395	>0,9999	0.1887
Ascorbate and aldarate metabolism	0.612737	0.601632	0.592195	0.602188	0.00593642	0.592612	0.602817	0.593715	0.596381	0.00323361	0.595282	0.605201	0.594294	0.598259	0.00348277	0.563977	0.558485	0.559788	0.56075	0.0016569	0.0681	6.59	>0,9999	>0,9999	0.1887	>0,9999	0.5366	0.1412
Amino sugar and nucleotide sugar metabolism	0.390696	0.389944	0.389971	0.390204	0.000246405	0.391536	0.392243	0.392431	0.39207	0.000272436	0.415869	0.420719	0.412934	0.416507	0.00227005	0.396625	0.395026	0.393179	0.394943	0.000995625	<0,0001	10.38	>0,9999	0.0134	0.2492	0.2492	>0,9999	>0,9999
Pyruvate metabolism	0.457656	0.463934	0.456116	0.459235	0.00239105	0.476894	0.471115	0.46594	0.471316	0.00316379	0.450328	0.449199	0.450914	0.450147	0.000503371	0.458859	0.459145	0.456809	0.458271	0.000735676	0.002	9.359	0.6775	0.8462	>0,9999	0.0134	0.8462	0.6775
Glyoxylate and dicarboxylate metabolism	0.311259	0.309201	0.306753	0.309071	0.00130246	0.299212	0.304025	0.2986	0.300612	0.00171576	0.312107	0.306907	0.311425	0.310146	0.00163149	0.298559	0.298276	0.299825	0.298887	0.000476423	0.0039	8.949	0.8462	>0,9999	0.2492	0.2492	>0,9999	0.0552
Propanoate metabolism	0.372488	0.369899	0.367454	0.369947	0.00145334	0.360006	0.365038	0.358769	0.361271	0.00191717	0.378421	0.372986	0.377292	0.376233	0.00165588	0.360525	0.359934	0.36136	0.360607	0.00041378	0.002	9.359	0.6775	>0,9999	0.8462	0.0552	>0,9999	0.0764
Butanoate metabolism	0.519141	0.513321	0.507402	0.513288	0.00338895	0.49403	0.502385	0.491373	0.49593	0.00331766	0.495287	0.491686	0.493828	0.493601	0.00104574	0.490756	0.488444	0.491656	0.490285	0.00095681	0.0069	8.692	0.6775	0.6775	0.0194	>0,9999	>0,9999	>0,9999
C5-Branched dibasic acid metabolism [PATH:ko00660]	0.558435	0.557442	0.556012	0.557296	0.000703065	0.549537	0.551059	0.548512	0.549703	0.000740003	0.539347	0.536003	0.54018	0.53851	0.00127638	0.547248	0.546303	0.548494	0.547348	0.000634598	<0,0001	10.38	>0,9999	0.0134	0.2492	0.2492	>0,9999	>0,9999
Inositol phosphate metabolism [PATH:ko00562]	0.551715	0.537341	0.520115	0.53639	0.00913437	0.50482	0.517658	0.506406	0.509628	0.00404102	0.406395	0.414993	0.394075	0.405155	0.00607029	0.473508	0.473776	0.477256	0.474847	0.00120712	<0,0001	10.38	>0,9999	0.0134	0.2492	0.2492	>0,9999	>0,9999
Lipid metabolism
Fatty acid biosynthesis	0.546233	0.549026	0.552936	0.549398	0.00194387	0.553157	0.545667	0.553117	0.550647	0.00249002	0.538139	0.544518	0.535585	0.539414	0.00265653	0.562212	0.564469	0.561587	0.562756	0.000875317	0.0014	9.462	>0,9999	>0,9999	0.5366	0.5366	>0,9999	0.0134
Fatty acid elongation	0.00100007	0.000976083	0.00123739	0.00107118	8.33936e-05	0.00156963	0.00100983	0.00108667	0.00122204	0.000175204	0.0019871	0.00216083	0.00242906	0.00219233	0.000128551	0.00149838	0.00135396	0.00169572	0.00151602	9.90517e-05	0.0064	8.744	>0,9999	0.0279	0.6775	0.2492	>0,9999	>0,9999
Fatty acid degradation	0.43456	0.435153	0.434843	0.434852	0.000171297	0.432428	0.434834	0.431632	0.432965	0.00096249	0.439566	0.436626	0.442009	0.4394	0.00155604	0.438909	0.437119	0.438923	0.438317	0.000598888	0.0032	9.051	>0,9999	0.4202	0.8462	0.0552	0.1412	>0,9999
Steroid hormone biosynthesis	0.110048	0.102792	0.0959544	0.102931	0.0040692	0.0885504	0.0963253	0.0858633	0.0902463	0.0031369	0.0784015	0.0794276	0.0771317	0.0783203	0.000664	0.0766765	0.076672	0.0788764	0.0774083	0.000734064	0.0023	9.256	>0,9999	0.1887	0.0395	>0,9999	0.3255	>0,9999
Primary bile acid biosynthesis	0.0673098	0.0763604	0.0893086	0.0776596	0.00638363	0.0903249	0.0690071	0.090407	0.0832463	0.00711965	0.0641777	0.0820974	0.0452279	0.0638343	0.0106447	0.145496	0.149613	0.140616	0.145242	0.00260028	0.0165	8.077	>0,9999	>0,9999	0.2492	>0,9999	>0,9999	0.0395
Glycerolipid metabolism	0.394283	0.386771	0.379994	0.387016	0.0041266	0.369758	0.37977	0.368514	0.372681	0.00356265	0.387151	0.38107	0.385414	0.384545	0.00180837	0.355281	0.353857	0.356995	0.355377	0.00090711	0.002	9.359	0.6775	>0,9999	0.0552	0.8462	>0,9999	0.0764
Glycerophospholipid metabolism	0.437349	0.436414	0.435562	0.436442	0.000516002	0.429886	0.432639	0.429307	0.430611	0.00102772	0.442483	0.438593	0.44029	0.440455	0.00112582	0.434225	0.434305	0.434584	0.434371	0.000108964	<0,0001	10.38	0.2492	>0,9999	>0,9999	0.0134	>0,9999	0.2492
Ether lipid metabolism	0.229866	0.230398	0.232255	0.230839	0.000724033	0.231675	0.231801	0.231865	0.23178	5.58517e-05	0.229958	0.227549	0.231745	0.229751	0.00121589	0.233852	0.233722	0.233936	0.233837	6.21431e-05	0.0284	7.513	>0,9999	>0,9999	0.2492	>0,9999	0.8462	0.0552
Sphingolipid metabolism	0.195081	0.187521	0.180511	0.187705	0.00420696	0.173698	0.182151	0.171954	0.175934	0.00314876	0.170189	0.170595	0.171359	0.170714	0.00034306	0.155429	0.153744	0.15669	0.155288	0.000853515	0.0003	9.974	>0,9999	0.3255	0.0194	>0,9999	0.1887	>0,9999
Arachidonic acid metabolism	0.561538	0.562111	0.564037	0.562562	0.000755867	0.57158	0.572314	0.572872	0.572256	0.000374161	0.582189	0.572476	0.589351	0.581339	0.00489006	0.56376	0.564665	0.567068	0.565164	0.00098712	0.0007	9.564	0.2492	0.0279	>0,9999	>0,9999	>0,9999	0.2492
Linoleic acid metabolism	0.47911	0.484608	0.489645	0.484454	0.00304225	0.480751	0.47996	0.486654	0.482455	0.00211192	0.469234	0.464252	0.469287	0.467591	0.00166962	0.504099	0.505055	0.504815	0.504657	0.000287188	0.002	9.359	>0,9999	0.6775	0.8462	0.8462	0.6775	0.0134
alpha-Linolenic acid metabolism	0.625294	0.626136	0.625953	0.625794	0.000255604	0.619611	0.625106	0.620417	0.621711	0.001713	0.623173	0.61593	0.625608	0.62157	0.00290667	0.62838	0.62777	0.630133	0.628761	0.000708057	0.0064	8.744	0.8462	>0,9999	>0,9999	>0,9999	0.0552	0.1045
Amino acid metabolism
Alanine, aspartate and glutamate metabolism	0.452521	0.451788	0.451358	0.451889	0.000339595	0.454561	0.45445	0.455538	0.45485	0.000345852	0.448533	0.446121	0.448367	0.447674	0.000777666	0.453224	0.453994	0.453958	0.453725	0.00025095	<0,0001	10.38	0.2492	>0,9999	>0,9999	0.0134	>0,9999	0.2492
Glycine, serine and threonine metabolism	0.321401	0.32314	0.320562	0.321701	0.000759235	0.327113	0.324945	0.323212	0.32509	0.00112833	0.317926	0.31799	0.317476	0.317797	0.000161546	0.318522	0.317962	0.318779	0.318421	0.000241301	0.0003	9.974	>0,9999	0.3255	>0,9999	0.0194	0.1887	>0,9999
Cysteine and methionine metabolism	0.42281	0.419681	0.416104	0.419532	0.00193714	0.414698	0.416872	0.414143	0.415238	0.000832832	0.405472	0.408885	0.403869	0.406075	0.00147887	0.407235	0.40653	0.407011	0.406925	0.000208013	0.0032	9.051	>0,9999	0.0552	0.1412	0.4202	0.8462	>0,9999
Valine, leucine and isoleucine degradation	0.255984	0.253348	0.250478	0.25327	0.00159006	0.245007	0.248827	0.244408	0.246081	0.00138377	0.244805	0.24356	0.24343	0.243932	0.000438263	0.243874	0.24329	0.244324	0.243829	0.000299217	0.0064	8.744	>0,9999	0.1045	0.0552	>0,9999	0.8462	>0,9999
Valine, leucine and isoleucine biosynthesis	0.697867	0.696274	0.696859	0.697	0.000465309	0.697637	0.698353	0.699413	0.698467	0.000515851	0.67939	0.675632	0.682303	0.679108	0.00193068	0.696393	0.695907	0.697994	0.696764	0.000630381	0.0152	8.128	>0,9999	0.5366	>0,9999	0.0279	>0,9999	0.6775
Lysine biosynthesis	0.43015	0.43068	0.432407	0.431079	0.000681341	0.4327	0.428577	0.432411	0.43123	0.00132885	0.42362	0.427617	0.421058	0.424099	0.00190848	0.434354	0.436013	0.434378	0.434915	0.000549166	0.0014	9.462	>0,9999	>0,9999	0.5366	0.5366	>0,9999	0.0134
Lysine degradation	0.534009	0.531957	0.529796	0.531921	0.00121638	0.52567	0.530318	0.524938	0.526975	0.00168478	0.516203	0.513735	0.519298	0.516412	0.00160936	0.517424	0.514315	0.516327	0.516022	0.000910334	0.0039	8.949	>0,9999	0.0764	0.1045	0.5366	0.6775	>0,9999
Arginine biosynthesis	0.301256	0.298416	0.302134	0.300602	0.00112206	0.314634	0.311349	0.317212	0.314398	0.0016965	0.29113	0.293864	0.296463	0.293819	0.00153985	0.300639	0.30018	0.300328	0.300383	0.000135333	0.0014	9.462	>0,9999	0.5366	>0,9999	0.0134	0.5366	>0,9999
Arginine and proline metabolism	0.272788	0.276758	0.273116	0.274221	0.00127234	0.284379	0.280981	0.277177	0.280846	0.00208014	0.260381	0.26032	0.261145	0.260615	0.000265302	0.266424	0.266214	0.26577	0.266136	0.000192663	<0,0001	10.38	>0,9999	0.2492	>0,9999	0.0134	0.2492	>0,9999
Histidine metabolism	0.256228	0.259365	0.262763	0.259452	0.00188715	0.270003	0.270489	0.270804	0.270432	0.000232805	0.251297	0.249621	0.252862	0.25126	0.000935818	0.264377	0.259769	0.264218	0.262788	0.00151025	0.0003	9.974	0.3255	>0,9999	>0,9999	0.0134	>0,9999	0.3255
Tyrosine metabolism	0.416567	0.409586	0.403791	0.409981	0.0036933	0.392003	0.400246	0.387216	0.393155	0.00380534	0.37077	0.375191	0.369024	0.371662	0.0018351	0.39869	0.395108	0.397957	0.397252	0.00109252	0.0014	9.462	0.5366	0.0134	>0,9999	>0,9999	>0,9999	0.5366
Phenylalanine metabolism	0.307507	0.298236	0.290013	0.298585	0.00505318	0.278106	0.289991	0.273402	0.2805	0.00493622	0.283308	0.279743	0.283576	0.282209	0.00123544	0.266584	0.266158	0.269879	0.267541	0.00117571	0.0014	9.462	0.5366	>0,9999	0.0134	>0,9999	>0,9999	0.5366
Tryptophan metabolism	0.280779	0.281029	0.280534	0.280781	0.000142883	0.28021	0.281379	0.279927	0.280505	0.000444402	0.279457	0.279136	0.28127	0.279954	0.000664428	0.281249	0.280084	0.280925	0.280753	0.000347448	0.8115	1.103	>0,9999	>0,9999	>0,9999	>0,9999	>0,9999	>0,9999
Phenylalanine, tyrosine and tryptophan biosynthesis	0.32739	0.325074	0.324045	0.325503	0.000989264	0.321896	0.320573	0.320466	0.320979	0.000459996	0.30208	0.302802	0.30113	0.302004	0.000484152	0.312242	0.314632	0.314531	0.313802	0.00078049	<0,0001	10.38	>0,9999	0.0134	0.2492	0.2492	>0,9999	>0,9999
Metabolism of cofactors and vitamins
Thiamine metabolism	0.406442	0.405712	0.405745	0.405966	0.000237958	0.407308	0.407546	0.406908	0.407254	0.000186179	0.402236	0.404581	0.400246	0.402354	0.00125305	0.40425	0.403638	0.403638	0.403842	0.000203981	0.006	9.495	>0,9999	0.5332	>0,9999	0.0389	0.1033	>0,9999
Riboflavin metabolism	0.419247	0.424585	0.41843	0.420754	0.00192997	0.436444	0.433126	0.428633	0.432734	0.00226327	0.392644	0.391731	0.392136	0.39217	0.000264203	0.410128	0.409246	0.412036	0.41047	0.000823311	<0,0001	10.38	>0,9999	0.2492	>0,9999	0.0134	0.2492	>0,9999
Vitamin B6 metabolism	0.420395	0.420497	0.420338	0.42041	4.67509e-05	0.417132	0.419177	0.416616	0.417642	0.000781763	0.423734	0.420076	0.424351	0.42272	0.00133419	0.42238	0.422179	0.423484	0.422681	0.000405876	0.0257	7.615	>0,9999	>0,9999	>0,9999	0.1045	0.1045	>0,9999
Nicotinate and nicotinamide metabolism	0.489785	0.490587	0.491896	0.490756	0.000615271	0.487638	0.487115	0.4866	0.487118	0.000299609	0.472429	0.473434	0.471982	0.472615	0.000429369	0.497714	0.498404	0.498238	0.498119	0.000207889	<0,0001	10.38	>0,9999	0.2492	>0,9999	>0,9999	0.2492	0.0134
Pantothenate and CoA biosynthesis	0.48997	0.489152	0.489178	0.489433	0.000268365	0.488742	0.488108	0.488081	0.48831	0.000216127	0.483541	0.488093	0.48117	0.484268	0.00203114	0.494611	0.493844	0.493147	0.493868	0.000422788	0.0003	9.974	>0,9999	0.3255	>0,9999	>0,9999	0.1887	0.0194
Biotin metabolism	0.705379	0.705414	0.70573	0.705508	0.000111683	0.713255	0.708511	0.713056	0.711607	0.00154946	0.690265	0.696385	0.690751	0.692467	0.00196425	0.69775	0.69946	0.697247	0.698152	0.000669644	<0,0001	10.38	>0,9999	0.2492	>0,9999	0.0134	0.2492	>0,9999
Lipoic acid metabolism	0.463871	0.466894	0.468158	0.466308	0.0012721	0.468064	0.468118	0.470683	0.468955	0.000864116	0.472806	0.474013	0.472611	0.473143	0.000438324	0.474181	0.473817	0.47276	0.473586	0.000426102	0.006	8.744	>0,9999	0.1887	0.0764	0.6775	0.3255	>0,9999
Folate biosynthesis	0.470774	0.473263	0.476168	0.473402	0.00155859	0.478118	0.474908	0.477988	0.477004	0.00104912	0.47916	0.47996	0.479134	0.479418	0.000271239	0.486606	0.487615	0.486499	0.486907	0.000355647	0.0003	9.974	>0,9999	0.3255	0.0194	>0,9999	0.1887	>0,9999
One carbon pool by folate	0.478145	0.480995	0.485105	0.481415	0.00201994	0.489485	0.483467	0.490356	0.487769	0.00216604	0.48568	0.489211	0.484168	0.486353	0.00149439	0.496253	0.497784	0.495446	0.496494	0.000685731	0.0137	8.231	>0,9999	>0,9999	0.0279	>0,9999	0.8462	0.4202
Retinol metabolism	0.355697	0.358716	0.362901	0.359105	0.0020887	0.373467	0.371831	0.373658	0.372986	0.000579866	0.409384	0.404567	0.416467	0.410139	0.00345588	0.374987	0.374146	0.374697	0.37461	0.00024659	<0,0001	10.38	>0,9999	0.0134	0.2492	0.2492	>0,9999	>0,9999
Porphyrin and chlorophyll metabolism	0.354926	0.348526	0.342644	0.348699	0.00354647	0.330923	0.341355	0.326425	0.332901	0.00442214	0.354024	0.343823	0.356226	0.351358	0.00382058	0.314175	0.314768	0.31847	0.315804	0.00134401	0.0014	9.462	>0,9999	>0,9999	0.1045	0.5366	>0,9999	0.0395
Ubiquinone and other terpenoid-quinone biosynthesis	0.501133	0.498424	0.497177	0.498911	0.00116759	0.490697	0.493384	0.488173	0.490751	0.00150456	0.49354	0.494677	0.494048	0.494088	0.000328844	0.496627	0.49565	0.496905	0.496394	0.000380542	<0,0001	10.38	0.0134	0.2492	>0,9999	>0,9999	0.2492	>0,9999
Metabolism of other Amino acids
beta-Alanine metabolism	0.410221	0.413951	0.410432	0.411534	0.00120982	0.417211	0.415274	0.41281	0.415098	0.00127354	0.399717	0.400204	0.400339	0.400087	0.000188977	0.406532	0.404816	0.40577	0.405706	0.000496218	0.0003	9.974	>0,9999	0.1887	>0,9999	0.0194	0.3255	>0,9999
Taurine and hypotaurine metabolism	0.26978	0.269102	0.269037	0.269306	0.000237476	0.2744	0.271899	0.273684	0.273328	0.000743682	0.253866	0.258108	0.254621	0.255532	0.0013066	0.268312	0.268042	0.268007	0.26812	9.63224e-05	<0,0001	10.38	>0,9999	0.2492	>0,9999	0.0134	0.2492	>0,9999
Phosphonate and phosphinate metabolism	0.29749	0.287012	0.276753	0.287085	0.00598627	0.26213	0.275351	0.257939	0.26514	0.0052471	0.244342	0.245509	0.24308	0.24431	0.000701269	0.252952	0.250584	0.255181	0.252906	0.00132731	<0,0001	10.38	>0,9999	0.0134	0.2492	0.2492	>0,9999	>0,9999
Selenocompound metabolism	0.497191	0.497857	0.497732	0.497593	0.000204523	0.495291	0.49667	0.49577	0.49591	0.000404348	0.501349	0.503238	0.499443	0.501343	0.00109544	0.507636	0.506505	0.506489	0.506877	0.000379704	<0,0001	10.38	>0,9999	>0,9999	0.2492	0.2492	0.0134	>0,9999
Cyanoamino acid metabolism	0.570865	0.567378	0.563699	0.567314	0.00206892	0.565685	0.569104	0.563832	0.566207	0.00154422	0.552904	0.561114	0.555729	0.556582	0.00240793	0.559918	0.556754	0.557583	0.558085	0.000947231	0.0108	8.436	>0,9999	0.1412	0.3255	0.1887	0.4202	>0,9999
Glutathione metabolism	0.600432	0.602369	0.60322	0.602007	0.000825077	0.612429	0.610965	0.6116	0.611665	0.00042363	0.595746	0.598205	0.59753	0.597161	0.000733412	0.605623	0.604063	0.605011	0.604899	0.000453763	<0,0001	10.38	0.2492	>0,9999	>0,9999	0.0134	>0,9999	0.2492
Xenobiotics biodegradation and metabolism
Chlorocyclohexane and chlorobenzene degradation	0.139742	0.144745	0.138339	0.140942	0.00194423	0.150721	0.145682	0.140734	0.145712	0.00288299	0.120446	0.122426	0.123	0.121957	0.000773586	0.132427	0.132228	0.132383	0.132346	6.01014e-05	0.0003	9.974	>0,9999	0.1887	>0,9999	0.0194	0.3255	>0,9999
Benzoate degradation	0.344879	0.363183	0.339097	0.349053	0.00725955	0.394161	0.379261	0.364346	0.379256	0.0086069	0.321041	0.320069	0.325609	0.32224	0.00170776	0.33842	0.335884	0.336358	0.336887	0.000778597	<0,0001	10.38	>0,9999	0.2492	>0,9999	0.0134	0.2492	>0,9999
Fluorobenzoate degradation	0.420461	0.395852	0.371424	0.395912	0.0141557	0.342627	0.369994	0.333303	0.348641	0.0110102	0.319575	0.318158	0.311731	0.316488	0.00241365	0.304024	0.304885	0.311517	0.306809	0.00236732	<0,0001	10.38	>0,9999	0.2492	0.0134	>0,9999	0.2492	>0,9999
Dioxin degradation	0.335767	0.322922	0.31104	0.323243	0.0071397	0.299734	0.318266	0.294288	0.304096	0.00725728	0.35893	0.343826	0.361399	0.354718	0.00549269	0.268479	0.268985	0.273854	0.27044	0.00171348	0.0003	9.974	>0,9999	>0,9999	0.3255	0.3255	>0,9999	0.0134
Xylene degradation	0.362856	0.342008	0.321347	0.34207	0.0119825	0.296296	0.320983	0.288706	0.301995	0.00974358	0.294989	0.291342	0.289615	0.291982	0.00158405	0.263109	0.262449	0.268936	0.264832	0.00206109	0.0014	9.462	>0,9999	0.5366	0.0134	>0,9999	0.5366	>0,9999
Toluene degradation	0.226271	0.215499	0.205795	0.215855	0.00591375	0.196877	0.208342	0.192465	0.199228	0.0047315	0.190909	0.189665	0.190957	0.19051	0.000422761	0.172607	0.173521	0.176647	0.174259	0.00122318	0.0003	9.974	>0,9999	0.3255	0.0194	>0,9999	0.1887	>0,9999
Polycyclic aromatic hydrocarbon degradation	0.121234	0.114578	0.108504	0.114772	0.00367609	0.101989	0.109695	0.0987043	0.103463	0.00325715	0.106029	0.10368	0.106543	0.105417	0.000881403	0.0872247	0.0886828	0.0905033	0.0888036	0.000948379	0.0064	8.744	0.8462	>0,9999	0.0194	>0,9999	0.8462	0.5366
Chloroalkane and chloroalkene degradation	0.165164	0.168132	0.170905	0.168067	0.00165743	0.181209	0.177183	0.183157	0.180516	0.00175891	0.180153	0.182237	0.18192	0.181437	0.000648305	0.177785	0.178381	0.176973	0.177713	0.000408174	0.0137	8.231	0.1412	0.0552	>0,9999	>0,9999	>0,9999	>0,9999
Naphthalene degradation	0.510247	0.514107	0.519299	0.514551	0.00262237	0.529266	0.52587	0.530148	0.528428	0.00130426	0.576235	0.568946	0.57922	0.5748	0.00305128	0.53482	0.536022	0.534628	0.535157	0.000436318	<0,0001	10.38	>0,9999	0.0134	0.2492	0.2492	>0,9999	>0,9999
Aminobenzoate degradation	0.117815	0.11611	0.115	0.116308	0.000818617	0.112674	0.114533	0.110839	0.112682	0.00106647	0.114774	0.115861	0.115066	0.115234	0.000324805	0.114128	0.11297	0.113917	0.113672	0.000356027	0.0064	8.744	0.0764	>0,9999	0.1887	0.3255	>0,9999	0.6775
Nitrotoluene degradation	0.371843	0.374116	0.373973	0.37331	0.000734862	0.380647	0.387387	0.38076	0.382931	0.00222796	0.451262	0.431627	0.457676	0.446855	0.00783563	0.375519	0.375988	0.378132	0.376546	0.000804384	<0,0001	10.38	0.2492	0.0134	>0,9999	>0,9999	>0,9999	0.2492
Ethylbenzene degradation	0.97243	0.973233	0.9683	0.971321	0.00152816	0.949165	0.961238	0.949896	0.953433	0.00390831	0.953312	0.942186	0.954284	0.949927	0.00388079	0.963856	0.960829	0.965893	0.963526	0.00147112	0.0064	8.744	0.1045	0.0552	>0,9999	>0,9999	>0,9999	0.8462
Atrazine degradation	0.17757	0.175826	0.171315	0.174904	0.00186355	0.174507	0.17996	0.175765	0.176744	0.00164855	0.188403	0.184414	0.190959	0.187925	0.00190448	0.158193	0.156532	0.158167	0.157631	0.000549184	0.002	9.359	>0,9999	0.6775	0.8462	0.8462	0.6775	0.0134
Caprolactam degradation	0.515924	0.517997	0.518183	0.517368	0.000724092	0.514013	0.516284	0.513347	0.514548	0.00088903	0.506374	0.50383	0.509163	0.506456	0.00153995	0.523635	0.522222	0.524019	0.523292	0.000546373	0.0003	9.974	>0,9999	0.3255	>0,9999	>0,9999	0.3255	0.0134
Metabolism of xenobiotics by cytochrome P450	0.650377	0.652099	0.65122	0.651232	0.000497182	0.646094	0.646667	0.650551	0.64777	0.00139992	0.654096	0.651228	0.653417	0.652914	0.000865243	0.64463	0.646764	0.643404	0.644932	0.000981636	0.0069	8.692	>0,9999	0.4202	>0,9999	0.0395	0.2492	>0,9999
Drug metabolism - cytochrome P450	0.54215	0.543587	0.542916	0.542885	0.000414911	0.545354	0.542942	0.544829	0.544375	0.00073231	0.537486	0.539161	0.536354	0.537667	0.000815116	0.538833	0.539389	0.542698	0.540307	0.0012065	0.0032	9.051	>0,9999	0.3255	>0,9999	0.0279	0.3255	>0,9999
Drug metabolism - other enzymes	0.543911	0.543833	0.544178	0.543974	0.000104511	0.542517	0.54011	0.541961	0.541529	0.000727619	0.529788	0.532787	0.528871	0.530482	0.00118238	0.540988	0.541708	0.541001	0.541232	0.000237619	0.0014	9.462	>0,9999	0.0134	0.5366	0.5366	>0,9999	>0,9999
Energy metabolism
Oxidative phosphorylation	0.283528	0.284134	0.284737	0.284133	0.000348991	0.283378	0.283802	0.283054	0.283411	0.000216726	0.292556	0.292218	0.29269	0.292488	0.000140363	0.289414	0.289217	0.289149	0.28926	7.95176e-05	0.0003	9.974	>0,9999	0.1887	>0,9999	0.0194	0.3255	>0,9999
Photosynthesis	0.42517	0.427462	0.431303	0.427978	0.00178914	0.436339	0.429719	0.437246	0.434435	0.00237208	0.432805	0.437769	0.430014	0.433529	0.00226783	0.441801	0.443396	0.440619	0.441938	0.000804574	0.0152	8.128	>0,9999	>0,9999	0.0279	>0,9999	0.5366	0.6775
Carbon fixation in photosynthetic organisms	0.476923	0.473612	0.470356	0.473631	0.00189576	0.470715	0.473935	0.470656	0.471768	0.0010835	0.472549	0.471934	0.470529	0.471671	0.000597975	0.46213	0.461525	0.462087	0.461914	0.000194824	0.0745	6.436	>0,9999	>0,9999	0.1412	>0,9999	0.2492	0.4202
Carbon fixation pathways in prokaryotes	0.44462	0.444095	0.444279	0.444331	0.00015382	0.440715	0.441657	0.439241	0.440538	0.000703121	0.452065	0.450284	0.452493	0.451614	0.000676406	0.446352	0.445755	0.446573	0.446226	0.000244309	<0,0001	10.38	>0,9999	0.2492	>0,9999	0.0134	0.2492	>0,9999
Methane metabolism	0.304836	0.304915	0.304599	0.304783	9.49488e-05	0.304666	0.306154	0.305524	0.305448	0.000431234	0.314076	0.310162	0.314657	0.312965	0.00141163	0.301864	0.301169	0.302071	0.301701	0.000272868	0.0006	9.667	>0,9999	0.4202	>0,9999	>0,9999	0.4202	0.0134
Sulfur metabolism	0.455574	0.456973	0.458733	0.457093	0.000913841	0.461675	0.461291	0.461293	0.46142	0.000127755	0.462671	0.459292	0.466467	0.46281	0.00207236	0.460467	0.461286	0.461947	0.461233	0.000428108	0.0569	6.716	0.2471	0.1033	0.5332	>0,9999	>0,9999	>0,9999
Nucleotide metabolism
Purine metabolism	0.404683	0.406687	0.409136	0.406835	0.00128765	0.4099	0.406836	0.410594	0.40911	0.00115466	0.413335	0.416064	0.411441	0.413613	0.00134188	0.418195	0.418677	0.416933	0.417935	0.000519922	0.0003	9.974	>0,9999	0.3255	0.0194	>0,9999	0.1887	>0,9999
Pyrimidine metabolism	0.428268	0.429772	0.432041	0.430027	0.00109661	0.43312	0.429576	0.433742	0.432146	0.00129735	0.432975	0.435467	0.43004	0.432827	0.00156855	0.440901	0.441948	0.440249	0.441033	0.0004949	0.0234	7.667	>0,9999	>0,9999	0.0395	>0,9999	0.4202	0.6775
Glycan biosythesis and metabolism
Glycosaminoglycan degradation	0.247748	0.252548	0.256267	0.252188	0.00246562	0.25333	0.247946	0.253243	0.251506	0.00178037	0.237644	0.235429	0.238089	0.237054	0.000822489	0.264566	0.265513	0.265833	0.265304	0.000380451	0.002	9.359	>0,9999	0.8462	0.6775	0.6775	0.8462	0.0134
Lipopolysaccharide biosynthesis	0.418023	0.422837	0.427349	0.422737	0.00269262	0.426872	0.42576	0.426209	0.42628	0.000322928	0.441488	0.433655	0.446241	0.440461	0.00366924	0.438588	0.439914	0.4408	0.439767	0.000642822	0.0084	8.538	>0,9999	0.1045	0.2492	0.2492	0.5366	>0,9999
Peptidoglycan biosynthesis	0.393606	0.394768	0.397495	0.39529	0.00115266	0.403516	0.397868	0.404314	0.401899	0.00202883	0.400586	0.40468	0.39803	0.401099	0.00193681	0.40399	0.405327	0.402839	0.404052	0.000718977	0.0515	6.846	0.4202	0.4202	0.0764	>0,9999	>0,9999	>0,9999
Metabolism of terpenoids and polyketides
Geraniol degradation	0.909594	0.911718	0.90975	0.910354	0.000683254	0.895974	0.904348	0.894845	0.898389	0.00299705	0.896572	0.890845	0.900581	0.895999	0.00282509	0.916892	0.912236	0.917028	0.915385	0.00157517	0.002	9.359	0.8462	0.6775	>0,9999	>0,9999	0.0764	0.0552
Polyketide sugar unit biosynthesis	0.358159	0.363904	0.376013	0.366025	0.00526197	0.407039	0.385566	0.405424	0.399343	0.00690413	0.367473	0.38435	0.370413	0.374078	0.00520522	0.404608	0.409435	0.402087	0.405377	0.00215583	0.0078	8.641	0.1412	>0,9999	0.1045	0.5366	>0,9999	0.4202
Terpenoid backbone biosynthesis	0.420282	0.419839	0.420611	0.420244	0.000223711	0.421518	0.419719	0.421339	0.420859	0.000572052	0.427247	0.429243	0.424726	0.427072	0.00130688	0.424394	0.424721	0.423638	0.424251	0.000320712	0.0014	9.462	>0,9999	0.0395	0.5366	0.1045	>0,9999	>0,9999
Limonene and pinene degradation	0.726656	0.731603	0.732942	0.7304	0.00191137	0.735596	0.737686	0.736272	0.736518	0.000615816	0.723511	0.723512	0.730173	0.725732	0.00222049	0.748625	0.744379	0.74721	0.746738	0.00124819	0.0003	9.974	>0,9999	>0,9999	0.1887	0.3255	>0,9999	0.0194
Zeatin biosynthesis	0.478529	0.481209	0.485527	0.481755	0.00203846	0.491333	0.483892	0.49253	0.489252	0.00270198	0.487183	0.492962	0.484071	0.488072	0.00260467	0.497691	0.499411	0.49625	0.497784	0.000913776	0.0152	8.128	>0,9999	>0,9999	0.0279	>0,9999	0.5366	0.6775
Insect hormone biosynthesis	0.0597791	0.0747822	0.0868602	0.0738072	0.00783283	0.150192	0.129774	0.158945	0.146304	0.00864221	0.0917952	0.109466	0.106669	0.102643	0.00548388	0.127972	0.126984	0.122637	0.125864	0.00163848	<0,0001	10.38	0.0134	>0,9999	0.2492	0.2492	>0,9999	>0,9999
Biosynthesis of ansamycins	2.54182	2.48429	2.42599	2.48403	0.0334376	2.39387	2.45839	2.38028	2.41085	0.0240925	2.34867	2.35136	2.33532	2.34512	0.00495928	2.27451	2.25782	2.27465	2.26899	0.00558778	0.0003	9.974	>0,9999	0.3255	0.0194	>0,9999	0.1887	>0,9999
Biosynthesis of siderophore group nonribosomal peptides	0.295346	0.289949	0.283394	0.289563	0.00345562	0.287813	0.29638	0.289116	0.291103	0.00266509	0.304379	0.300616	0.306769	0.303921	0.00179089	0.269406	0.266445	0.269044	0.268298	0.000932419	0.002	9.359	>0,9999	0.6775	0.8462	0.8462	0.6775	0.0134
Nonribosomal peptide structures	0.0860772	0.102848	0.127512	0.105479	0.0120332	0.12533	0.10546	0.124835	0.118542	0.00654218	0.165363	0.147428	0.174037	0.162276	0.00783506	0.167978	0.174087	0.170357	0.170807	0.001778	0.0064	8.7444	>0,9999	0.3255	0.0764	0.6775	0.1887	>0,9999
Biosynthesis of vancomycin group antibiotics	0.605736	0.605514	0.608978	0.606743	0.00111959	0.614343	0.60846	0.612758	0.611854	0.00175752	0.599936	0.603798	0.599348	0.601027	0.00139573	0.612112	0.616242	0.614656	0.614336	0.00120288	0.0028	9.154	>0,9999	>0,9999	0.5366	0.1887	>0,9999	0.0279
Biosynthesis of other secondary metabolites
Monobactam biosynthesis	0.630371	0.629508	0.629995	0.629958	0.00024972	0.628941	0.627624	0.628212	0.628259	0.000380654	0.619977	0.61947	0.619366	0.619604	0.000188899	0.626643	0.629036	0.628642	0.628107	0.000740872	0.002	9.359	0.6775	0.0134	0.8462	0.8462	>0,9999	0.6775
Carbapenem biosynthesis	0.478258	0.480858	0.48501	0.481375	0.001966	0.49063	0.483282	0.491425	0.488446	0.00259198	0.487276	0.493	0.484099	0.488125	0.00260451	0.497411	0.499093	0.49597	0.497491	0.000902407	0.0152	8.128	>0,9999	>0,9999	0.0279	>0,9999	0.5366	0.6775
Prodigiosin biosynthesis	1.06851	1.06125	1.05562	1.06179	0.00372964	1.07088	1.06153	1.07305	1.06848	0.00353522	0.992939	1.01315	0.986714	0.9976	0.00797852	1.00935	1.01261	1.00775	1.0099	0.00142768	0.0032	9.051	>0,9999	0.4202	0.8462	0.0552	0.1412	>0,9999
Novobiocin biosynthesis	0.281732	0.281817	0.282169	0.281906	0.000133637	0.277558	0.276695	0.276481	0.276911	0.000329302	0.267954	0.268225	0.267989	0.268056	8.50635e-05	0.279406	0.279876	0.280116	0.279799	0.000208594	<0,0001	10.38	0.2492	0.0134	>0,9999	>0,9999	>0,9999	0.2492
Phenazine biosynthesis	0.270921	0.276493	0.287129	0.278181	0.00475454	0.284416	0.269517	0.2816	0.278511	0.00457014	0.253323	0.252235	0.254926	0.253494	0.000781615	0.302024	0.306289	0.304809	0.304374	0.00125023	0.002	9.359	>0,9999	0.6775	0.8462	0.8462	0.6775	0.0134
Streptomycin biosynthesis	0.566865	0.560538	0.556752	0.561385	0.0029499	0.566133	0.562626	0.565247	0.564669	0.00105282	0.497397	0.509908	0.492225	0.499843	0.00524933	0.539756	0.544222	0.541562	0.541847	0.0012969	0.0014	9.462	>0,9999	0.1045	>0,9999	0.0395	0.5366	>0,9999
Neomycin, kanamycin and gentamicin biosynthesis	0.473406	0.466804	0.468937	0.469716	0.00194512	0.488567	0.480573	0.48591	0.485016	0.00235052	0.485948	0.491931	0.487527	0.488469	0.00179006	0.452373	0.458097	0.452538	0.454336	0.00188093	0.0006	9.667	>0,9999	0.4202	>0,9999	>0,9999	0.1412	0.0279
Acarbose and validamycin biosynthesis	0.611363	0.611514	0.614862	0.61258	0.00114203	0.619644	0.613162	0.618755	0.617187	0.00202884	0.595577	0.600394	0.593303	0.596425	0.0020905	0.618969	0.623664	0.621676	0.621436	0.00136066	0.0008	9.513	>0,9999	>0,9999	0.4202	0.2492	>0,9999	0.0194
Phenylpropanoid biosynthesis	0.496885	0.489534	0.48248	0.489633	0.00415848	0.489983	0.498435	0.489592	0.49267	0.00288478	0.487028	0.494139	0.494897	0.492022	0.00250624	0.456579	0.454732	0.456133	0.455814	0.00055655	0.0599	6.692	>0,9999	>0,9999	0.5366	>0,9999	0.1045	0.2492
Isoquinoline alkaloid biosynthesis	0.193242	0.189676	0.186225	0.189714	0.00202575	0.182028	0.18666	0.180012	0.1829	0.00196802	0.176111	0.177356	0.176509	0.176659	0.000366907	0.179886	0.178149	0.179877	0.179304	0.000577708	0.0003	9.974	>0,9999	0.0194	0.3255	0.1887	>0,9999	>0,9999
Tropane, piperidine and pyridine alkaloid biosynthesis	0.354915	0.349331	0.344689	0.349645	0.00295632	0.337365	0.343298	0.334061	0.338241	0.00270242	0.323522	0.324013	0.324483	0.324006	0.000277465	0.32873	0.327497	0.329702	0.328643	0.00063782	<0,0001	10.38	>0,9999	0.0134	0.2492	0.2492	>0,9999	>0,9999
Glucosinolate biosynthesis	0.971964	0.987464	1.0013	0.986908	0.00847231	1.00779	0.987597	1.01286	1.00275	0.00771719	0.959041	0.951149	0.968354	0.959515	0.00497209	0.999548	1.00682	1.00516	1.00384	0.00220076	0.0137	8.231	>0,9999	>0,9999	>0,9999	0.0552	>0,9999	0.1412
* Kruskal-Wallis test followed by Dunn's multiple comparaison Test . Significant differences at P<0.05
